# Supplementary material for: Coleus aromaticus Benth.—A Plant with Strong Anticancer and Antioxidant Potential In Vitro
Source: Pharmaceuticals (Basel). 2025 Nov 18;18(11):1756. doi: 10.3390/ph18111756 (PMC12655157; doi:10.3390/ph18111756)
Supplement: Supplementary file 1 [file pharmaceuticals-18-01756-s001.zip]

Archive with 1 entries (1 files):
- pharmaceuticals-3922040-supplementary.pdf
